# Supplementary material for: ULBP2 Promotes Tumor Progression by Suppressing NKG2D-Mediated Anti-Tumor Immunity
Source: Int J Mol Sci. 2025 Mar 24;26(7):2950. doi: 10.3390/ijms26072950 (PMC11988498; doi:10.3390/ijms26072950)
Supplement: Supplementary file 1 [file ijms-26-02950-s001.zip]

Archive with 1 entries (1 files):
- ijms-3466732-supplementary.pdf
